# Supplementary material for: Integrated Transcriptomic and Physiological and Biochemical Analysis Revealed Response Mechanism of Rice (Oryza sativa L.) to Methylmercury Toxicity Stress
Source: Toxics. 2025 Nov 17;13(11):989. doi: 10.3390/toxics13110989 (PMC12656331; doi:10.3390/toxics13110989)
Supplement: Supplementary file 1 [file toxics-13-00989-s001.zip]

Archive with 1 entries (1 files):
- toxics-3971111-supplementary.pdf
